# Supplementary material for: Prevalence of faecal carriage of extended-spectrum β-lactamase (ESBL)-producing Escherichia coli in veterinary hospital staff and students
Source: Vet Rec Open. 2019 Jan 7;6(1):e000307. doi: 10.1136/vetreco-2018-000307 (PMC6327872; doi:10.1136/vetreco-2018-000307)
Supplement: Supplementary data [file vetreco-2018-000307supp003.xlsx]

## Sheet: Univariable Logistic Regression
Variable	Carriage of Ampicillin & Penicillin-Resistance (Identical Regression Analyses)			Carriage of Augmentin-Resistance			Carriage of Ciprofloxacin-Resistance			Carriage of Nalidixic Acid & Quinolone-Resistance (Identical Regression Analyses)			Carriage of Chloramphenicol-Resistance			Carriage of Trimethoprim-Resistance			Carriage of Tetracycline-Resistance			Carriage of Third-Generation Cephalosporin-Resistance			Carriage of AMR E. coli			Carriage of MDR E. coli			Carriage of E. coli Resistant to All Five Tested Classes of Antimicrobial			Carriage of ESBL-Producing E. coli
	OR	95% CI	P-value	OR	95% CI	P-value	OR	95% CI	P-value	OR	95% CI	P-value	OR	95% CI	P-value	OR	95% CI	P-value	OR	95% CI	P-value	OR	95% CI	P-value	OR	95% CI	P-value	OR	95% CI	P-value	OR	95% CI	P-value	OR	95% CI	P-value
Age			0.72			0.44			0.56			0.88			0.37			0.67			0.42			0.81			0.69			0.44			0.8			0.64
16-25	REF	REF	REF	REF	REF	REF	REF	REF	REF	REF	REF	REF	REF	REF	REF	REF	REF	REF	REF	REF	REF	REF	REF	REF	REF	REF	REF	REF	REF	REF	REF	REF	REF	REF	REF	REF
26-35	1.03	0.31-3.34	0.96	0.28	0.04-1.6	0.17	0.43	0.08-2.21	0.31	1.07	0.29-4.16	0.92	0.58	0.14-2.44	0.45	0.58	0.18-1.91	0.37	1.39	0.43-4.71	0.58	0.63	0.07-5.65	0.66	0.95	0.28-3.15	0.94	0.72	0.22-2.41	0.59	0.63	0.07-5.65	0.66
36-45	0.65	0.18-2.35	0.52	0.44	0.06-2.6	0.38	0.44	0.06-2.60	0.38	1	0.23-4.35	1	0.35	0.08-1.51	0.16	0.51	0.13-1.90	0.32	1.54	0.42-5.81	0.51	1.59	0.23-13.32	0.63	1	0.26-3.79	1	0.63	0.16-2.38	0.5	0.5	0.06-4.46	0.51	2.71	0.31-24.04	0.34
46-55	0.85	0.20-3.58	0.82	0.23	0.01-1.81	0.22	0.23	0.01-1.81	0.22	0.6	0.11-2.93	0.53				0.33	0.06-1.50	0.17	0.53	0.11-2.21	0.39	1.13	0.12-10.42	0.91	0.93	0.22-4.14	0.93	0.29	0.05-1.29	0.12				1.44	0.06-16.01	0.77
56-65	0.24	0.01-2.30	0.26													0.37	0.02-3.51	0.42							0.19	0.01-1.85	0.19
>65
Hospital			0.87			0.45			0.72			0.85			0.9			0.0098			0.44			0.45			0.9			0.25			0.32			0.56
Farm Animal Hospital	REF	REF	REF	REF	REF	REF	REF	REF	REF	REF	REF	REF	REF	REF	REF	REF	REF	REF	REF	REF	REF	REF	REF	REF	REF	REF	REF	REF	REF	REF	REF	REF	REF	REF	REF	REF
Equine Hospital	0.95	0.31-2.96	0.93	0.28	0.01-1.95	0.27	0.6	0.08-3.13	0.57	0.85	0.22-2.98	0.805	1.35	0.30-5.84	0.69	0.67	0.21-2.05	0.48	0.76	0.24-2.33	0.63	0.51	0.02-4.31	0.57	1.27	0.40-4.18	0.69	0.79	0.24-2.48	0.69	0.37	0.02-2.73	0.39	1.63	0.06-42.91	0.73
Small Animal Hospital	0.78	0.29-2.08	0.62	0.56	0.11-2.5	0.45	0.56	0.11-2.50	0.45	0.72	0.22-2.23	0.57	1	0.25-3.98	1	0.19	0.05-0.57	0.0051	0.52	0.18-1.41	0.2	1.79	0.40-9.41	0.45	1	0.37-2.73	1	0.41	0.13-1.20	0.11	0.23	0.01-1.64	0.19	3.21	0.39-66.86	0.32
Role			0.41			0.37			0.57			0.15			0.92			0.74			0.43			0.59			0.3			0.98			0.67			0.29
Veterinary Surgeon	REF	REF	REF	REF	REF	REF	REF	REF	REF	REF	REF	REF	REF	REF	REF	REF	REF	REF	REF	REF	REF	REF	REF	REF	REF	REF	REF	REF	REF	REF	REF	REF	REF	REF	REF	REF
Veterinary Student	0.58	0.21-1.56	0.28	1.87	0.46-8.12	0.38	1.47	0.38-5.70	0.57	0.47	0.15-1.32	0.16	1.06	0.32-3.38	0.92	1.24	0.44-3.42	0.68	0.7	0.28-1.70	0.43	0.67	0.13-2.75	0.59	0.57	0.21-1.57	0.28	1.03	0.35-2.88	0.95	1.44	0.25-8.20	0.67	0.33	0.02-2.36	0.33
Veterinary Nurse	0.17	0.01-1.27	0.13													0.52	0.03-3.85	0.57							0.12	0.01-0.90	0.069	0.52	0.03-3.85	0.57
Animal Husbandry Role	1.38	0.12-30.87	0.8													1.03	0.05-11.56	0.26							0.97	0.09-21.78	0.98	1.03	0.05-11.56	0.98
Administration or Other Clerical Role	1.38	0.12-30.87	0.8													4.12	0.37-92.73	0.98							0.97	0.09-21.78	0.98	1.03	0.05-11.56	0.98
Full-Time Employment			0.49			0.88			0.63			0.52			0.47			0.9			0.93			0.066			0.37			0.79			0.85			0.4
Full-Time	1.88	0.38-10.34	0.44	0.17	0.01-0.98	0.1	1.42	0.36-7.0	2.36x10-4	0.99	0.19-7.41	0.99	1.57	0.47-6.18	0.48	1.29	0.25-9.60	0.78	0.81	0.16-4.45	0.79	5.53	0.91-100	0.12	0.75	0.15-3.40	0.71	0.75	0.15-3.40	0.71	1.18	0.22-8.92	0.85	0.33	0.04-6.97	0.35
Veterinary Student	1.13	0.20-6.79	0.89	0.77	0.1-15.74	0.82	REF	REF	REF	0.5	0.07-4.34	0.49	REF	REF	REF	1.5	0.26-12.03	0.67	0.95	0.17-5.74	0.96	REF	REF	REF	2.59	0.52-14.38	0.24	0.58	0.11-3.20	0.5	REF	REF	REF	REF	REF	REF
Part-Time (Ref)	REF	REF	REF	REF	REF	REF				0.4	0.06-1.86	0.27				REF	REF	REF	REF	REF	REF				1.58	0.29-9.51	0.6	0.67	0.12-4.07	0.64
Working with Dogs	0.76	0.29-1.98	0.58	1.45	0.32-10.27	0.65	1.69	0.39-11.81	0.51	0.74	0.26-2.23	0.58	2.75	0.67-18.64	0.17	0.51	0.19-1.35	0.17	0.54	0.20-1.41	0.21	2.17	0.53-10.87	0.29	0.54	0.18-1.45	0.22	0.71	0.27-1.97	0.51	2.09	0.31-41.23	0.48	1.64	0.23-33.06	0.65
Working with Cats	0.82	0.33-2.02	0.67	1.12	0.27-5.67	0.87	0.81	0.21-3.42	0.76	0.67	0.24-1.87	0.43	1.48	0.44-5.82	0.54	0.44	0.17-1.11	0.083	0.62	0.25-1.54	0.3	0.66	0.16-2.88	0.57	0.54	0.2-1.36	0.19	0.73	0.28-1.90	0.51		0.21-8.44	0.9	0.82	0.13-6.53	0.84
Working with Horses	0.6	0.25-1.42	0.24	0.37	0.07-1.52	0.17	0.8	0.21-3.12	0.75	0.68	0.25-1.84	0.45	0.79	0.25-2.55	0.7	1.03	0.42-2.56	0.96	1.21	0.50-2.95	0.68	0.37	0.07-1.52	0.17	0.68	0.27-1.63	0.39	1.31	0.52-3.37	0.57		0.14-4.64	0.81	0.53	0.07-3.37	0.49
Working with Farm Animals	0.98	0.41-2.32	0.96	1.85	0.45-9.26	0.4	2.21	0.57-10.87	0.26	1.21	0.45-3.36	0.7	0.84	0.26-2.70	0.77	2.12	0.85-5.53	0.11	1.07	0.44-2.59	0.89	0.66	0.15-2.70	0.56	0.63	0.25-1.51	0.3	1.4	0.56-3.62	0.47	4.75	0.72-93.24	0.11	0.56	0.07-3.54	0.53
Direct Contact with Animal Faeces at Work	0.86	0.16-4.14	0.85	0.73	0.11-14.69	0.79	0.82	0.12-16.38	0.86	0.39	0.08-2.14	0.26	1.49	0.24-29.13	0.71	0.35	0.07-1.72	0.19	0.45	0.08-2.17	0.31	0.85	0.13-16.91	0.89	0.24	0.01-1.48	0.13	1.18	0.23-8.63	0.85	0.51	0.07-10.43	0.58	0.4	0.05-8.39	0.47
Pets at Home	1.95	0.63-6.39	0.24	1.84	0.3-35.48	0.56	2.1	0.35-40.34	0.46	5.71	1.04-106.96	0.044	1.37	0.32-9.48	0.7	1.07	0.34-3.75	0.91	1.37	0.44-4.78	0.6	2	0.33-38.57	0.5	2.01	0.65-6.38	0.22	1.37	0.42-5.39	0.61	1.09	0.16-21.82	0.94	0.94	0.13-19.04	0.96
Dogs at Home	0.91	0.38-2.15	0.83	2.17	0.53-10.87	0.29	1	0.26-3.87	1	1.06	0.41-2.73	0.9	2.02	0.63-7.14	0.24	1.11	0.45-2.75	0.82	0.49	0.20-1.19	0.12	2.17	0.53-10.87	0.29	0.9	0.37-2.18	0.82	0.72	0.28-1.80	0.48	2.11	0.39-15.82	0.39	0.65	0.08-4.13	0.64
Cats at Home	1.53	0.64-3.70	0.34	1.68	0.41-7.26	0.46	1.31	0.34-5.09	0.69	1.57	0.58-4.29	0.38	0.94	0.28-3.00	0.92	1.3	0.52-3.23	0.57	2.49	1.02-6.22	0.044	2.84	0.69-14.27	0.15	1.68	0.69-4.21	0.25	1.99	0.79-5.11	0.14	1.29	0.23-7.38	0.76	5.58	0.78-111.77	0.09
Horses at Home	0.84	0.28-2.53	0.75	2.38	0.46-10.35	0.28	0.44	0.02-2.60	0.41	1	0.25-3.32	1	0.67	0.10-2.83	0.61	1.17	0.36-3.58	0.78	1.26	0.40-3.78	0.69	2.38	0.46-10.35	0.28	0.8	0.26-2.47	0.69	1.34	0.41-4.12	0.61	0.84	0.04-5.74	0.88	1.07	0.05-7.88	0.96
Farm Animals at Home	1.5	0.34-7.73	0.59	3.29	0.43-17.82	0.22	1.06	0.05-7.05	0.96	1	0.14-4.78	1	1.78	0.24-8.85	0.53	1.15	0.22-5.08	0.85	0.92	0.18-4.03	0.91	3.29	0.43-17.82	0.22	1.09	0.25-5.61	0.91	1.3	0.25-5.75	0.74	1.75	0.09-12.83	0.65	2.22	0.11-17.51	0.53
Antibiotic Use in Previous 1 month	2.71	0.33-56.15	0.37	3	0.14-26.87	0.41	9	0.98-84.09	0.052	3.21	0.37-28.27	0.27	5.67	0.63-51.12	0.11	6.23	0.76-129.32	0.09	1.58	0.18-13.73	0.66	3	0.14-26.87	0.41	2	0.24-41.41	0.54	2.2	0.25-19.20	0.45	19	1.90-199.24	0.015	6.33	0.28-65.05	0.2
Antibiotic Use in Previous 3 months	3.88	1.10-18.26	0.034	5.2	1.13-23.15	0.035	4.27	0.95-17.83	0.057	5.85	1.75-20.71	0.0043	2.4	0.57-8.86	0.22	2.18	0.67-7.13	0.19	1.69	0.52-5.48	0.37	5.2	1.13-23.15	0.035	2.75	0.78-12.95	0.12	3.58	1.11-12.21	0.034	6.09	1.02-36.83	0.048	3.72	0.45-24.86	0.2
Antibiotic Use in Previous 6 months	2.78	1.04-8.09	0.042	3.68	0.89-16.27	0.071	1.8	0.42-6.98	0.41	2.4	0.84-6.83	0.1	1	0.25-3.38	1	2.53	0.95-6.82	0.063	1.86	0.71-4.90	0.21	6.33	1.51-32.49	0.011	2.45	0.89-7.56	0.084	2.33	0.86-6.30	0.094	2.71	0.47-15.69	0.25	4.14	0.64-33.14	0.13
Antibiotic Use in Previous:			0.16			0.2			0.09			0.03			0.26			0.18			0.66			0.084			0.35			0.2			0.04			0.41
<1 month (Ref)	REF	REF	REF	REF	REF	REF	REF	REF	REF	REF	REF	REF	REF	REF	REF	REF	REF	REF	REF	REF	REF	REF	REF	REF	REF	REF	REF	REF	REF	REF	REF	REF	REF	REF	REF	REF
2-3 months	1.33	0.05-20.21	0.84	1.29	0.1-32.06	0.85	0.25	0.02-3.13	0.28	1.5	0.13-17.42	0.73	0.25	0.02-3.13	0.28	0.22	0.01-2.48	0.26	1	0.09-11.32	1	1.29	0.10-32.06	0.85	1.33	0.05-20.21	0.84	1.5	0.13-17.42	0.73	0.11	0.00-1.70	0.13	0.33	0.01-10.21	0.48
3-6 months	0.5	0.02-5.75	0.6	0.33	0.01-10.21	0.48	0.09	0.01-0.89	0.03	0.11	0.00-1.70	0.13	0.17	0.02-1.52	0.09	0.33	0.01-3.72	0.4	1	0.09-11.32	1	0.75	0.05-19.73	0.84	0.78	0.03-9.68	0.85	0.43	0.03-4.99	0.49	0.04	0.00-0.47	0.0075	0.33	0.01-10.21	0.48
>6 months	0.29	0.01-2.42	0.3	0.21	0.02-4.87	0.22				0.25	0.03-2.25	0.19				0.13	0.01-1.11	0.09	0.54	0.06-4.75	0.55	0.16	0.01-3.71	0.16	0.41	0.02-3.39	0.45	0.36	0.04-3.23	0.33				0.1	0.01-2.58	0.095
Hospitalised in previous 6 months	3.61	0.51-72.33	0.21	2.19	0.11-17.26	0.53	1.92	0.09-14.89	0.6	0.72	0.04-5.27	0.77	1.25	0.06-9.34	0.85	8.48	1.18-170.54	0.033	1.01	0.13-6.44	0.99	2.19	0.11-17.26	0.53	2.64	0.37-52.91	0.36	1.41	0.18-9.05	0.72	3.65	0.17-31.53	0.33	4.62	0.21-42.55	0.27
Member of Household Hospitalised in previous 6 months	0.59	0.11-2.85	0.51	1.4	0.07-9.75	0.78	1.22	0.06-8.39	0.86	0.46	0.02-2.92	0.45	0.79	0.04-5.22	0.83	0.71	0.10-3.55	0.69	0.22	0.01-1.40	0.12	1.4	0.07-9.75	0.78	0.42	0.08-2.05	0.28	0.31	0.02-1.98	0.24	2.33	0.11-18.04	0.5	2.96	0.14-24.53	0.41
Recent Foreign Travel			0.71			0.85			0.84			0.53			1			0.87			0.35			0.59			0.63			0.84			0.93			0.57
<3 months (Ref)	REF	REF	REF	REF	REF	REF	REF	REF	REF	REF	REF	REF	REF	REF	REF	REF	REF	REF	REF	REF	REF	REF	REF	REF	REF	REF	REF	REF	REF	REF	REF	REF	REF	REF	REF	REF
4-6 months	0.78	0.20-3.15	0.72	1.17	0.05-10.31	0.9	1.47	0.19-8.17	0.68	0.81	0.16-3.40	0.79	1.19	0.16-6.25	0.85	0.81	0.16-3.40	0.79	2.68	0.69-11.78	0.16				0.91	0.23-4.00	0.89	2.05	0.50-8.25	0.31	1.17	0.05-10.31	0.9	1.17	0.05-10.31	0.9
7-9 months	0.47	0.12-1.72	0.26	1.06	0.05-9.29	0.96	0.6	0.08-3.06	0.56	0.72	0.14-2.94	0.67	1.07	0.14-5.54	0.94	1.55	0.39-5.90	0.52	1.1	0.28-4.08	0.89	0.67	0.13-2.75	0.59	1.04	0.27-4.49	0.96	0.82	0.16-3.37	0.79	1.06	0.05-9.29	0.96	0.34	0.02-2.83	0.37
10-12 months	0.47	0.12-1.72	0.26	2.33	0.28-16.07	0.39				0.43	0.06-1.98	0.33	1.07	0.14-5.54	0.94	1.08	0.25-4.19	0.91	0.51	0.10-2.04	0.37				0.37	0.09-1.39	0.14	1.23	0.28-4.80	0.77	0.53	0.03-4.44	0.59
>12 months	0.78	0.20-3.15	0.72	2.59	0.31-18.07	0.33	0.66	0.03-4.77	0.72	0.22	0.01-1.33	0.17	1.19	0.16-6.25	0.85	1.81	0.44-7.21	0.4	0.58	0.11-2.35	0.46				0.62	0.16-2.53	0.5	1.4	0.32-5.68	0.64
Eats Meat	1.6	0.33-8.58	0.55	0.7	0.1-14	0.76	0.79	0.12-15.89	0.84	0.82	0.16-6.04	0.82	1.22	0.19-24.03	0.86	3.43	0.55-66.50	0.21	1.68	0.34-12.28	0.54	0.7	0.10-14.00	0.76	1.18	0.22-5.69	0.84	3.06	0.49-59.38	0.26	0.42	0.05-8.65	0.49	0.33	0.04-6.97	0.4
Eats Meat ≥3 times per week	0.69	0.26-1.77	0.44	0.83	0.2-4.21	0.81	0.99	0.25-4.90	0.99	1.08	0.37-3.41	0.89	1.07	0.32-4.25	0.91	0.91	0.35-2.49	0.85	1.22	0.47-3.30	0.69	0.83	0.20-4.21	0.81	0.64	0.23-1.68	0.37	1.75	0.63-5.41	0.29	0.39	0.07-2.26	0.28	0.62	0.10-4.91	0.61
Eats Salad ≥3 times per week	1.06	0.41-2.72	0.9	3.29	0.54-63.38	0.22	1.58	0.35-11.15	0.57	1.01	0.35-3.20	0.99	0.96	0.28-3.87	0.96	1.46	0.54-4.27	0.46	0.78	0.30-2.04	0.61	3.29	0.54-63.38	0.22	1.01	0.38-2.63	0.98	1.67	0.60-5.17	0.34	2.26	0.34-44.63	0.43	1.78	0.25-35.76	0.6
Variables with a P-value (based on the likelihood-ratio test) in bold (P<0.25) were considered for multivariable modelling. OR = odds ratio; 95% CI = 95% confidence interval; P = P-value. Overall P-value for individual predictor variables from the likelihood-ratio test statistic. P-values for individual categories within categorical predictor variables from Wald test. If not specified, reference …

## Sheet: Outcome Data
Variable	Outcome if Binary Variable (0=No; 1=Yes)	Carriage of Ampicillin & Penicillin-Resistance (Identical Regression Analyses)		Carriage of Augmentin-Resistance		Carriage of Ciprofloxacin-Resistance		Carriage of Nalidixic Acid & Quinolone-Resistance (Identical Regression Analyses)		Carriage of Chloramphenicol-Resistance		Carriage of Trimethoprim-Resistance		Carriage of Tetracycline-Resistance		Carriage of Third-Generation Cephalosporin-Resistance		Carriage of AMR E. coli		Carriage of MDR E. coli		Carriage of E. coli Resistant to All Five Tested Classes of Antimicrobial		Carriage of ESBL-Producing E. coli
Outcome (0=No; 1=Yes) -->		0	1	0	1	0	1	0	1	0	1	0	1	0	1	0	1	0	1	0	1	0	1	0	1
Total -->		39	45	75	9	74	10	63	21	70	14	55	29	51	33	75	9	33	51	57	27	78	6	79	5
Age
16-25		8	11	15	4	15	4	14	5	14	5	10	9	12	7	17	2	7	12	11	8	17	2	19	0
26-35		12	17	27	2	26	3	21	8	24	5	19	10	16	13	27	2	11	18	19	10	27	2	27	2
36-45		10	9	17	2	17	2	14	5	15	4	13	6	10	9	16	3	7	12	13	6	17	2	17	2
46-55		6	7	12	1	12	1	10	3	13	0	10	3	9	4	11	2	5	8	10	3	13	0	12	1
56-65		2	1	3	0	3	0	3	0	3	0	2	1	3	0	3	0	2	1	3	0	3	0	3	0
>65		1	0	1	0	1	0	1	0	1	0	1	0	1	0	1	0	1	0	1	0	1	0	1	0
Hospital
Farm Animal Hospital		14	18	27	5	27	5	23	9	27	5	16	16	17	15	29	3	13	19	19	13	28	4	31	1
Equine Hospital		9	11	19	1	18	2	15	5	16	4	12	8	12	8	19	1	7	13	13	7	19	1	19	1
Small Animal Hospital		16	16	29	3	29	3	25	7	27	5	27	5	22	10	27	5	13	19	25	7	31	1	29	3
Role
Veterinary Surgeon		20	29	45	4	44	5	34	15	41	8	33	16	28	21	43	6	16	33	33	16	46	3	45	4
Veterinary Student		13	11	22	2	21	3	20	4	20	4	15	9	14	10	24	0	11	13	16	8	22	2	24	0
Veterinary Nurse		4	1	4	1	4	1	4	1	4	1	4	1	4	1	4	1	4	1	4	1	4	1	4	1
Administration or Other Clerical Role		1	2	3	0	3	0	3	0	3	0	1	2	2	1	3	0	1	2	2	1	3	0	3	0
Animal Husbandry Role		1	2	1	2	2	1	2	1	2	1	2	1	3	0	1	2	1	2	2	1	3	0	3	0
Full-Time Employment
Part-Time (Ref)		4	3	6	1	7	0	5	2	7	0	5	2	4	3	6	1	4	3	4	3	7	0	6	1
Full-Time		22	31	47	6	46	7	38	15	43	10	35	18	33	20	45	8	18	35	37	16	49	4	49	4
Veterinary Student		13	11	22	2	21	3	20	4	20	4	15	9	14	10	24	0	11	13	16	8	22	2	24	0
Working with Dogs	0	10	14	22	2	22	2	17	7	22	2	13	11	12	12	22	2	7	17	15	9	23	1	23	1
	1	29	31	53	7	52	8	46	14	48	12	42	18	39	21	53	7	26	34	42	18	55	5	56	4
Working with Cats	0	13	17	27	3	26	4	21	9	26	4	16	14	16	14	26	4	9	21	19	11	28	2	28	2
	1	26	28	48	6	48	6	42	12	44	10	39	15	35	19	49	5	24	30	38	16	50	4	51	3
Working with Horses	0	15	23	32	6	33	5	27	11	31	7	25	13	24	14	32	6	13	25	27	11	35	3	35	3
	1	24	22	43	3	41	5	36	10	39	7	30	16	27	19	43	3	20	26	30	16	43	3	44	2
Working with Farm Animals	0	18	21	36	3	36	3	30	9	32	7	29	10	24	15	34	5	13	26	28	11	38	1	36	3
	1	21	24	39	6	38	7	33	12	38	7	26	19	27	18	41	4	20	25	29	16	40	5	43	2
Direct Contact with Animal Faeces at Work	0	3	4	7	0	6	1	4	3	7	0	3	4	3	4	7	0	1	6	5	2	7	0	7	0
	1	35	40	67	8	66	9	58	17	61	14	51	24	47	28	66	9	31	44	51	24	69	6	70	5
Pets at Home	0	9	6	14	1	14	1	14	1	13	2	10	5	10	5	15	0	8	7	11	4	14	1	15	0
	1	30	39	61	8	60	9	49	20	57	12	45	24	41	28	60	9	25	44	46	23	64	5	64	5
Dogs at Home	0	19	23	39	3	37	5	32	10	37	5	28	14	22	20	39	3	16	26	27	15	40	2	39	3
	1	19	22	35	6	36	5	30	11	32	9	26	15	28	13	35	6	16	25	29	12	37	4	39	2
Cats at Home	0	24	23	43	4	42	5	37	10	39	8	32	15	33	14	44	3	21	26	35	12	44	3	46	1
	1	15	22	32	5	32	5	26	11	31	6	23	14	18	19	31	6	12	25	22	15	34	3	33	4
Horses at Home	0	31	37	62	6	59	9	51	17	56	12	45	23	42	26	62	6	26	42	47	21	63	5	64	4
	1	8	8	13	3	15	1	12	4	14	2	10	6	9	7	13	3	7	9	10	6	15	1	15	1
Farm Animals at Home	0	36	40	69	7	67	9	57	19	64	12	50	26	46	30	69	7	30	46	52	24	70	6	71	5
	1	3	5	6	2	7	1	6	2	6	2	5	3	5	3	6	2	3	5	5	3	8	0	8	0
Antibiotic Use in Previous 1 month	0	38	42	72	8	72	8	61	19	68	12	54	26	49	31	72	8	32	48	55	25	76	4	76	4
	1	1	3	3	1	2	2	2	2	2	2	1	3	2	2	3	1	1	3	2	2	2	2	3	1
Antibiotic Use in Previous 3 months	0	36	34	65	5	64	6	57	13	60	10	48	22	44	26	65	5	30	40	51	19	67	3	67	3
	1	3	11	10	4	10	4	6	8	10	4	7	7	7	7	10	4	3	11	6	8	11	3	12	2
Antibiotic Use in Previous 6 months	0	32	28	56	4	54	6	48	12	50	10	43	17	39	21	57	3	27	33	44	16	57	3	58	2
	1	7	17	19	5	20	4	15	9	20	4	12	12	12	12	18	6	6	18	13	11	21	3	21	3
Antibiotic Use in Previous:
<1 month (Ref)		1	3	3	1	2	2	2	2	2	2	1	3	2	2	3	1	1	3	2	2	2	2	3	1
2-3 months		2	8	7	3	8	2	4	6	8	2	6	4	5	5	7	3	2	8	4	6	9	1	9	1
3-6 months		4	6	9	1	10	0	9	1	10	0	5	5	5	5	8	2	3	7	7	3	10	0	9	1
>6 months		32	28	56	4	54	6	48	12	50	10	43	17	39	21	57	3	27	33	44	16	57	3	58	2
Hospitalised in previous 6 months	0	37	41	70	8	69	9	58	20	65	13	53	25	47	31	70	8	31	47	53	25	73	5	74	4
	1	1	4	4	1	4	1	4	1	4	1	1	4	3	2	4	1	1	4	3	2	4	1	4	1
Member of Household Hospitalised in previous 6 months	0	33	42	67	8	66	9	55	20	62	13	48	27	43	32	67	8	27	48	49	26	70	5	71	4
	1	4	3	6	1	6	1	6	1	6	1	5	2	6	1	6	1	4	3	6	1	6	1	6	1
Recent Foreign Travel
<3 months (Ref)	1	15	23	35	3	33	5	26	12	32	6	26	12	23	15	33	5	13	25	27	11	35	3	35	3
4-6 months	2	5	6	10	1	9	2	8	3	9	2	8	3	4	7	10	1	4	7	6	5	10	1	10	1
7-9 months	3	7	5	11	1	12	0	9	3	10	2	7	5	7	5	12	0	4	8	9	3	11	1	12	0
10-12 months	4	7	5	10	2	10	2	10	2	10	2	8	4	9	3	10	2	7	5	8	4	11	1	11	1
>12 months	5	5	6	9	2	10	1	10	1	9	2	6	5	8	3	10	1	5	6	7	4	11	0	11	0
Eats Meat	0	4	3	6	1	6	1	5	2	6	1	6	1	5	2	6	1	3	4	6	1	6	1	6	1
	1	35	42	69	8	68	9	58	19	64	13	49	28	46	31	69	8	30	47	51	26	72	5	73	4
Eats Meat ≥3 times per week	0	10	15	22	3	22	3	19	6	21	4	16	9	16	9	22	3	8	17	19	6	22	3	23	2
	1	29	30	53	6	52	7	44	15	49	10	39	20	35	24	53	6	25	34	38	21	56	3	56	3
Eats Salad ≥3 times per week	0	12	13	24	1	23	2	19	6	21	4	18	7	14	11	24	1	10	15	19	6	24	1	24	1
	1	27	31	51	7	51	7	44	14	49	9	37	21	36	22	51	7	23	35	38	20	53	5	54	4
